# Supplementary material for: Ran promotes membrane targeting and stabilization of RhoA to orchestrate ovarian cancer cell invasion
Source: Nat Commun. 2019 Jun 17;10:2666. doi: 10.1038/s41467-019-10570-w (PMC6573066; doi:10.1038/s41467-019-10570-w)
Supplement: Supplementary file 7 — Source Data [file 41467_2019_10570_MOESM7_ESM.xlsx]

## Sheet: Figure 1d
	RhoA activity
		siRNA	CTRL			RAN			Rescue RAN			CTRL			RAN
		DMSO	Yes			Yes			Yes
		MG-132										Yes			Yes
			0.0012	0.8738		0.001	0.02735		0.0014	0.6643		0.0013	0.86643		0.001	0.2819
			0.0013	0.8942		0.0012	0.0303		0.0013	0.7396		0.0013	0.85013		0.001	0.3028
			0.0014	0.8929		0.0012	0.03028		0.0013	0.7356		0.0014	0.84949		0.0011	0.3149
		Mean	0.0013	0.886967		0.00113333	0.02931		0.00133333	0.713167		0.00133333	0.85535		0.00103333	0.299867
		SEM	5.14039e-05	0.00587093		5.93561e-05	0.000872549		2.9678e-05	0.0217783		2.9678e-05	0.00493523		2.9678e-05	0.00858157

## Sheet: Figure 2b
		RhoA- Ran Pearson's correlation coeficient		without FBS		with FBS
				0.1		0.6
				0.15		0.7
				0.25		0.4
			Mean	0.166667		0.566667
			SEM	0.0392603		0.0785207

## Sheet: Figure 4c
	% of cells with phenotype		Ran WT/RhoA		Ran D C-terminus/RhoA
			91		95
			95		90
			96		92
		Mean	94		92.3333
		SEM	1.36002		1.29364
	Pearson's correlation coeficient		Ran WT vs RhoA		Ran D C-terminus vs RhoA
			0.91		0.16
			0.815		0.137
			0.8525		0.24
		Mean	0.859167		0.179
		SEM	0.0245965		0.0277914

## Sheet: Figure 4e
	% of cells with phenotype		RhoA WT		RhoA DRRGKKKS		RhoA S188E		RhoA DS188
			99		86		98		96
			98		90		91		85
			95		94		85		89
		Mean	97.3333		90		91.3333		90
		SEM	1.07006		2.05615		3.34454		2.86205

## Sheet: Figure 5a
		Velocity from 90 cells													Cell migration paths
			siRNA	CTRL		Ran		Ran rescue							CTRL siRNA		X	Y	X	Y	X	Y	X	Y	X	Y	X	Y	X	Y	X	Y	X	Y	X	Y	X	Y	X	Y	X	Y	X	Y	X	Y	X	Y	X
				0.23021		0.11509		0.231798									0.00452728	0.0283447	-0.0117119	0.00292797	0.0858511	-0.243464	0.310335	0.352754	0.023286	-0.00189949	0.00120071	0.000196838	0.000846405	0.000910378	0.0111755	-0.0120662	0.171801	-0.326811	-0.00759796	0.0125583	-0.0257268	0.0123565	0.00940395	-0.0114954	-3.80796	1.225	0.0712949	-0.187046	-0.0334428	0.0384032	0.00129913	0.00151566	0.0341908
				0.258832		0.112509		0.227196									-0.0191721	0.0101077	-0.0255299	-0.00563942	3.22819	-1.5973	0.213747	0.446774	-0.0544652	-0.209623	0.00312973	0.0213865	0.427277	-0.576328	0.0111755	-0.0120662	0.317067	-0.326811	-0.013385	0.0501938	0.126429	-0.31192	0.21482	-0.215577	-3.80796	1.225	0.137393	-0.254473	-0.183532	0.0511238	-0.0435406	-0.0279117	0.0405684
				0.235027		0.113533		0.23232									-0.069976	0.071162	0.0110623	-0.00827705	3.22819	-1.5973	0.234907	0.660481	0.345786	-0.281794	-0.0289943	0.0374485	0.323346	-0.64409	0.0111755	-0.0120662	0.317067	-0.326811	-0.0128339	0.0158061	0.265318	-0.559636	0.342327	-0.488592	-3.80796	1.225	0.185284	-0.294785	-0.340885	0.0130455	0.00314941	0.00747986	0.0590318
				0.241916		0.104901		0.215517									-0.00675156	0.0298505	0.0743852	-0.200928	3.10554	-1.61417	0.288526	1.14402	0.362301	-0.321988	-0.031002	0.034555	0.571579	-0.521445	-0.000915298	-0.0536975	0.246284	-0.26959	-0.051178	-0.054229	0.266598	-0.565374	0.3203	-0.627757	-3.80796	1.225	-4.70011	4.26053	-0.326889	0.194191	-0.00625946	-0.000964508	0.0484419
				0.26132		0.108525		0.239335									0.13263	-0.095506	0.16558	-0.505643	3.20425	-1.60119	0.24967	1.42499	0.352971	-0.329153	-0.0671022	0.0692084	0.800286	-0.583645	-0.00571815	-0.0320945	0.440682	-0.447886	-6.7801	-5.79244	-0.26022	-10.74	0.221202	-0.371277	-7.03296	3.4825	-4.74101	4.26518	-0.51739	0.657322	-0.0349388	-0.0940494	0.0157274
				0.237076		0.108696		0.241077									-0.254296	-0.0652716	3.21329	-4.51207	3.44508	-1.6655	0.285868	1.82526	0.345707	-0.326486	-0.010649	0.0465818	0.774461	-0.271381	0.0183207	-0.0396334	7.08957	-5.16431	-6.7801	-5.79244	-0.26022	-10.74	0.30258	-0.119442	-7.03296	3.4825	-4.69587	4.29222	-0.569611	0.398371	0.0103931	-0.161742	0.024093
				0.232561		0.107327		0.240204									-0.31939	0.0246638	3.25275	-4.52407	3.87319	-1.62275	0.58957	2.38177	0.328267	-0.335422	-0.0138377	0.041651	0.768437	0.00219967	0.0368727	-0.027272	7.1039	-5.18785	-6.71613	-5.73063	-0.156309	-10.6191	0.3203	0.017243	-11.548	5.095	-10.5051	18.128	-0.654921	0.380808	-0.0280692	-0.416313	0.129638
				0.251038		0.113265		0.292986									6.77703	-3.84166	3.20955	-4.49022	10.3232	-8.3698	0.817135	2.97421	0.20668	-0.436263	-0.00167313	0.0372517	0.645846	0.000910378	0.134111	-0.063067	7.08957	-5.16431	-11.9401	-9.98494	-0.294864	-10.7683	0.336495	-0.00763733	-11.548	5.095	-10.6071	18.4637	-0.610297	0.463303	-0.0296832	-0.416825	2.93669
				0.239424		0.12943		0.321607									6.69351	-4.09979	3.26836	-4.57614	10.202	-8.24667	0.96063	3.54712	0.345884	-0.326683	-0.0205499	0.0356081	0.926144	0.383731	2.26868	6.76043	7.06008	-5.15596	-12.1966	-10.0839	-0.564985	-10.9509	0.3203	0.017243	-14.128	7.03	-10.5051	18.4505	-4.5235	5.81732	0.0117709	-0.329685	3.14654
				0.229582		0.122082		0.297032									6.78449	-4.35396	3.28504	-4.62169	10.5583	-8.58621	14.7262	4.31677	0.33931	-0.30754	-0.0090152	0.0466704	0.968346	0.32341	2.17461	6.95964	6.96493	-5.03513	-18.3901	-8.04994	-0.877191	-11.1796	0.371778	0.339743	-14.128	7.03	-13.0851	21.6755	-4.74412	6.05119	0.00893646	-0.32004	3.25919
				0.207106		0.10178		0.319654									7.02979	-4.40008	3.33334	-4.64643	14.5157	-8.6923	14.7123	4.31743	0.338562	-0.304716	-0.17493	0.0283054	1.46147	0.475084	1.94618	7.28054	7.15704	-5.27198	-18.3901	-8.04994	-1.38488	-11.4098	0.501219	0.169005	-14.128	7.03	-13.0851	21.6755	-4.846	6.13982	0.0786566	-0.24406	3.18343
				0.251206		0.10357		0.298578									7.21176	-4.53643	5.47079	-10.6396	14.5157	-8.6923	14.6911	4.8141	0.326594	-0.311969	-0.28825	0.0216129	1.77666	0.96841	1.7102	7.17486	11.2821	-10.9693	-18.3882	-8.04799	-9.29022	-8.80495	0.6428	0.017243	-14.4505	7.22572	-13.0804	21.6838	-3.2335	9.04232	0.0426746	-0.288545	3.25951
				0.253007		0.151093		0.236214									10.3245	-6.74416	5.56139	-10.8491	14.4648	-8.64709	14.6138	5.56819	0.324646	-0.00189949	-0.54788	0.251441	4.51585	3.54841	1.41134	7.15182	11.2821	-10.9693	-18.3515	-8.05102	-9.23261	-8.77965	0.646816	-0.165128	-19.288	9.9325	-13.0743	21.7087	-3.18126	9.11271	0.0397023	-0.27827	3.25827
				0.250324		0.101756		0.318052									10.3196	-6.77827	5.47079	-10.9621	14.4613	-8.60047	14.7036	5.96282	0.345786	-0.00189949	4.51813	10.6639	4.32556	3.64619	1.07825	7.31312	11.3246	-10.8448	-18.4076	-8.05553	-9.407	-9.01141	0.642943	-0.352045	-19.288	9.9325	-13.0908	21.6924	-3.2335	9.04232	7.43155	5.51147	3.26529
				0.258444		0.107256		0.369286									10.3071	-6.7297	5.49421	-11.2846	14.3349	-8.87006	25.0462	3.67177	0.404582	0.0658129	4.52661	10.7073	3.92948	4.15743	0.89063	7.19733	11.2636	-10.9696	-18.4325	-8.05242	-9.31055	-9.63072	0.634105	-0.326082	-19.288	9.9325	-13.1208	21.7581	-3.24498	9.21887	7.65878	5.28962	3.27933
				0.227126		0.116667		0.244247									10.002	-6.75499	5.47079	-11.2846	14.1367	-9.28286	25.0462	3.67177	0.460661	0.243086	4.48376	10.7386	3.87085	4.19341	0.788786	6.76043	11.3953	-11.1058	-18.5789	-8.03887	-9.17078	-10.2824	0.649394	-0.333759	-19.3128	9.94725	-13.1278	21.6953	-6.136	13.2348	7.80614	5.13725	1.32419
				0.246608		0.10939		0.258216									10.3245	-6.74498	5.42737	-11.2141	14.5157	-9.37747	24.9786	3.76578	0.429895	0.530007	4.53724	10.6733	4.09451	4.08405	0.646934	6.9416	20.3121	-13.8718	-18.7139	-8.07532	-9.36608	-10.6516	0.658321	-0.338936	-21.868	12.5125	-21.1476	24.578	-6.136	13.2348	10.3341	4.86647	1.32419
				0.246075		0.120717		0.222172									18.0645	-10.9367	5.54167	-11.3412	14.5157	-9.3373	31.8187	5.92927	-3.52421	-3.8719	8.38813	13.2439	4.83835	4.51591	0.603649	7.15062	20.3031	-14.0436	-18.6928	-8.15518	-9.78824	-10.3918	0.638558	-0.296006	-21.868	12.5125	-25.9851	24.9005	-11.6185	15.8148	10.3708	4.87238	1.32071
				0.23581		0.139159		0.277394									18.0645	-10.9367	5.6994	-11.5095	14.5572	-9.41024	31.672	5.93101	-3.58248	-3.89041	8.17133	13.4768	4.90598	4.73364	0.478184	7.07363	20.5373	-14.4216	-18.7126	-8.04994	-22.8352	-1.06495	0.668621	-0.324134	-21.9507	12.3036	-25.9851	24.9005	-11.6185	15.8148	10.3562	4.86242	1.32303
				0.263227		0.116052		0.220338									18.0645	-10.9367	6.11579	-22.2496	16.7732	-14.1748	32.2318	5.67219	-3.65421	-3.92091	8.03978	13.55	4.87972	4.81627	0.267863	7.19603	20.6346	-14.5168	-17.4226	-3.21244	-22.7508	-0.693629	0.665161	-0.31128	-22.1229	12.1099	-27.2751	25.5455	-11.6982	15.8258	10.3381	4.86338	1.32689
				0.231327		0.118361		0.314392									17.876	-10.9319	6.13346	-22.4328	16.7438	-14.1684	32.6899	5.0587	-3.52421	-3.8719	8.03921	13.8889	4.83835	4.83841	0.276425	7.14358	20.6649	-14.5311	-17.4226	-3.21244	-22.8352	-0.742455	0.833522	-0.298525	-22.3058	12.1303	-32.4351	25.223	-12.9085	19.0398	10.3341	4.86647	1.32888
				0.226238		0.12189		0.311673									18.0645	-10.9579	6.11579	-22.5721	16.7008	-14.1233	33.3493	4.42118	-3.53002	-3.84223	8.06563	13.8889	4.9197	4.63102	0.306246	7.09838	20.625	-14.5233	-17.4226	-3.21244	-23.1577	-1.06495	1.15494	-0.289195	-22.4052	12.1262	-32.4351	25.223	-13.1609	19.146	10.347	4.84211	1.32384
				0.227654		0.117898		0.317916									22.5795	-17.3867	6.11579	-22.5721	16.7405	-14.1569	33.7537	-5.35823	-6.10421	-0.969399	8.0588	14.0757	4.83835	4.51591	0.20824	7.13952	23.8596	-18.3868	-17.6853	-3.28549	-23.2529	-1.46873	1.2878	6.78974	-22.513	12.19	-36.3051	26.1905	-13.231	19.0398	10.3341	4.86647	1.3314
				0.231103		0.10284		0.206787									22.5795	-17.3867	6.12108	-22.5631	16.7538	-14.1532	34.0762	-5.35823	-6.10421	-0.969399	8.00697	14.09	4.83835	4.83841	0.0111755	7.12471	23.8952	-18.3857	-17.6809	-3.16429	-23.4802	5.38505	1.2827	6.76309	-22.3965	12.1691	-36.3051	26.1905	-13.2249	19.0392	10.3295	4.68399	1.25898
				0.231645		0.109341		0.13473									22.5201	-17.3218	6.0901	-22.58	16.7746	-14.1794	34.55	-5.20261	-6.07585	-0.962412	7.97097	14.1264	4.83037	4.74906	-0.0599471	7.12476	23.7026	-18.5282	-12.2626	0.980058	-23.4802	5.38505	1.29433	6.79336	-22.1905	12.1675	-38.2401	21.0305	-13.2331	19.0455	10.3361	4.56035	-4.48081
				0.231313		0.152264		0.310133									22.902	-17.7092	6.09662	-22.5874	16.7623	-14.2039	34.6276	-5.30598	-6.10421	-0.969399	8.05352	14.0303	4.7689	4.82892	0.103621	6.82359	23.8389	-18.3844	-12.2626	0.980058	-23.4693	5.37748	1.29487	6.80004	-22.1631	12.2138	-40.4976	28.7705	-13.2415	19.0503	10.2713	4.80878	-4.68164
				0.230601		0.108474		0.224463									28.062	-24.1592	6.04351	-22.6228	16.565	-14.2524	35.0779	-5.3689	-6.10421	-0.969399	8.06016	13.8607	4.4837	4.69513	-7.08382	-6.46207	23.9864	-18.5034	-12.2393	0.9837	-23.4757	5.39113	1.33018	6.86938	-22.1905	12.19	-43.4001	26.513	-13.3122	19.2977	10.3787	5.18897	-4.90393
				0.242703		0.12164		0.312977									28.062	-24.1592	5.99209	-22.6272	16.4212	-14.1914	35.3299	-5.42576	-5.84468	-0.872653	8.07819	13.9004	4.189	4.38867	-7.08382	-6.46207	27.7296	-24.8368	-12.2586	0.95195	-23.7048	6.03005	1.29463	6.8247	-22.1905	12.19	-43.4001	26.513	-13.3134	19.6218	10.3341	5.18897	-4.9158
				0.242701		0.134908		0.202069									27.93	-24.0437	5.9061	-22.6539	16.4515	-14.1952	38.2687	-11.1632	-1.26671	1.6106	13.8706	17.4364	3.84299	4.16779	-7.09838	-6.45804	27.9669	-25.051	-12.3203	0.912425	-23.3474	6.47372	1.35654	7.00148	-22.1887	12.3067	-46.9476	24.578	-12.586	28.7148	10.323	5.18086	-4.6905
				0.23151		0.10745		0.252696									28.049	-24.1576	5.60399	-22.5893	16.4636	-14.2079	38.2148	-10.6126	-1.26671	1.6106	13.894	17.4337	14.8358	7.74091	-7.08382	-6.46207	28.0521	-25.1593	-9.3601	3.88256	-17.9977	10.2225	1.2992	7.30306	-26.0605	13.48	-46.9476	24.578	-12.5906	28.9084	10.32	5.16445	-4.80331
				0.240767		0.109753		0.224968									28.3845	-24.3488	0.955788	-26.4421	16.7732	-14.1766	38.1218	-10.0422	-1.27412	1.59336	14.1312	17.5147	14.8358	7.74091	-7.01504	-6.51272	28.0522	-25.1644	-9.26812	4.0866	-17.9115	9.75684	4.5128	12.9172	-26.0605	13.48	-46.939	24.5895	-12.6501	29.3017	10.3284	5.3616	-4.69572
				0.234473		0.112249		0.185905									34.1895	-29.9642	0.746529	-26.3592	25.4807	-15.4648	38.1826	-10.0087	-1.27724	1.60839	14.3801	17.4454	14.8358	7.74091	-7.15305	-6.41242	28.0261	-25.1783	-9.13858	4.43642	-14.7727	10.8675	4.51802	12.8991	-26.0752	13.4829	-46.9746	24.7135	-12.586	29.3598	10.3235	5.49364	-4.62314
				0.245476		0.112805		0.196934									34.1673	-29.9579	0.633288	-26.4421	25.4233	-15.4388	-0.753753	-24.0632	-1.0134	1.72153	14.5156	17.4364	19.9958	12.5784	-15.1463	-7.75207	28.0616	-25.1843	-8.82714	4.61639	-14.7727	10.8675	4.43678	12.9661	-26.0605	13.48	-48.2376	17.8055	-12.5819	29.0373	10.301	5.38542	-4.48081
				0.242358		0.116598		0.21022									34.1809	-29.9639	0.633288	-26.4421	25.4243	-15.35	-0.753753	-24.0632	5.18329	2.9006	14.5156	17.4364	19.9958	12.5784	-15.1463	-7.75207	28.3746	-25.357	-8.71888	4.54051	-8.64522	10.8675	4.45462	13.0345	-26.1633	13.6031	-47.7952	18.2554	-12.5767	28.8463	10.4313	5.31035	-4.66269
				0.242771		0.127863		0.148865									34.1366	-29.8995	0.563548	-26.5882	25.4657	-15.4485	-0.735368	-24.0466	5.18329	2.9006	14.8381	17.622	19.9688	12.5302	-15.1385	-7.76158	28.4888	-25.7306	-5.4901	10.3326	-8.64522	10.8675	4.41913	13.1764	-26.2418	13.8025	-47.7413	18.5266	-12.5862	28.7088	10.3341	5.18897	-5.00786
				0.231056		0.112594		0.15153									34.2389	-30.0226	0.568745	-26.3925	25.4704	-15.458	-0.902563	-23.8845	5.20362	2.91891	15.1606	17.9401	19.9376	12.565	-15.1329	-7.75449	28.5981	-26.032	-5.4901	10.3326	-8.85448	10.866	4.45454	13.3074	-26.414	13.7245	-47.5364	18.3459	-12.5819	28.5316	10.3341	5.18897	-5.12581
				0.230778		0.102032		0.186131									36.447	-36.0917	0.405526	-26.6635	25.4195	-15.5267	-0.753753	-17.6132	5.31851	3.02227	15.1606	18.0814	18.3833	18.3834	-15.177	-7.75847	29.0196	-26.4493	-5.55474	10.3917	-2.51772	14.7375	4.4465	13.3544	-26.437	13.8689	-40.1751	10.7105	-12.5889	28.2	10.155	5.19051	-5.30834
				0.242663		0.112536		0.240652									36.6324	-35.9216	0.139165	-26.7531	25.4827	-15.4547	-0.753753	-17.9357	10.6658	4.8356	15.1606	18.0814	18.7058	18.7059	-15.164	-7.7567	29.0063	-26.4657	-0.652598	11.6226	-2.19522	15.06	4.43729	13.4558	-26.389	13.9832	-39.8946	10.4325	-12.5885	28.0902	9.98852	5.19728	-5.44831
				0.231001		0.113076		0.168126									37.0305	-35.8496	-5.17171	-32.2471	25.515	-15.4648	1.82625	-12.1307	10.9883	4.8226	15.19	17.9027	19.0283	19.0284	-15.2208	-7.79249	29.2226	-26.545	-0.330098	11.7676	-5.74272	20.865	4.27825	13.7847	-26.4011	14.1419	-39.8526	10.388	-12.586	28.0698	9.89323	5.06644	-5.61641
				0.254961		0.119313		0.294421									37.0026	-35.7006	-5.23405	-32.3132	25.5166	-15.4661	1.82625	-12.1307	10.9883	4.8356	15.1837	17.7363	19.0283	19.0284	-15.3267	-7.75636	29.5474	-26.5341	-0.330098	11.6226	-5.74272	20.865	3.96395	14.1118	-26.3873	14.1424	-39.878	10.5238	-12.582	28.259	9.9565	5.13595	-5.77845
				0.242882		0.115353		0.241878									37.092	-35.7692	-5.35032	-32.2311	25.5545	-15.5015	2.47125	-7.93823	10.9708	4.83071	15.1487	17.7457	19.0283	19.3509	-15.4896	-7.75396	29.871	-26.5349	0.314902	16.4601	-5.74272	23.7675	-4.1947	13.2397	-26.4504	14.2389	-39.8549	10.397	-12.5934	28.3955	10.0116	10.349	-5.88505
				0.24264		0.112554		0.234544									36.9127	-35.7991	-5.68808	-32.239	29.0282	-19.3348	2.47125	-7.29323	10.96	4.82296	15.0292	17.6451	23.2208	24.8334	-15.4907	-7.75966	27.0846	-38.0593	0.314902	16.4601	-6.71022	26.9925	-4.19614	13.2423	-26.3809	14.1433	-39.493	11.033	-12.5966	28.3752	9.68905	10.5284	-3.83581
				0.242827		0.128374		0.298812									36.5056	-35.7652	-5.85425	-32.3771	29.0318	-19.1549	2.47125	-6.64823	11.0017	4.82306	14.9501	17.6794	16.7708	23.2209	-15.495	-7.74213	27.0698	-38.2384	0.333956	16.4531	-4.45272	30.8625	-4.43031	13.4702	-26.4441	14.1987	-39.0235	11.678	-12.5955	28.3925	9.68905	10.6715	-3.86532
				0.242807		0.112462		0.241493									36.447	-35.7692	-5.93704	-32.3004	29.0468	-18.8408	8.27625	-6.97073	11.1637	4.81963	14.656	17.7407	21.6083	19.3509	-15.4834	-7.76299	27.1437	-38.5962	0.436036	16.3278	-4.45272	30.8625	-4.53258	13.5592	-26.3666	14.1195	-24.0501	5.55053	-12.6005	28.4282	9.86568	10.4934	-4.07133
				0.242634		0.126101		0.329928									36.4546	-36.0917	-5.81671	-32.2471	29.077	-18.755	7.95375	-6.64823	11.4873	4.8304	14.4462	17.7074	25.1558	23.2209	-15.5026	-7.77097	27.0813	-39.0268	0.44076	16.4167	-4.45272	31.185	-4.64779	13.66	-26.3776	14.1142	-23.9373	5.60124	-12.586	28.3923	10.0047	10.3838	-4.21539
				0.240038		0.126433		0.214408									36.4599	-36.2773	-6.13921	-32.0627	29.0686	-18.7638	12.7912	-8.26073	11.9558	4.81372	14.4823	17.7388	25.4783	23.2209	-15.5218	-7.81885	24.1821	-43.8643	0.383559	16.2467	-4.45272	31.5075	-10.6447	5.82224	-26.3898	14.1329	-24.0501	5.55053	-12.586	28.3923	10.0643	10.4715	-4.08871
				0.242832		0.107736		0.283									36.3748	-36.4643	-6.06561	-32.138	29.042	-18.6976	12.8547	-8.32286	17.1158	-2.5819	14.5369	17.764	25.395	23.3999	-19.0163	-14.5246	24.1821	-43.8643	0.270968	16.2147	-4.50406	31.89	-10.6447	5.82224	-26.4043	14.1519	-19.8576	7.16303	-12.5957	28.0698	10.0482	10.4125	-4.39885
				0.242118		0.106123		0.158395									36.4558	-36.5997	-6.17669	-32.3268	29.0355	-18.8718	12.9141	-8.30156	17.1373	-2.58837	14.547	17.7693	28.0583	18.7059	-19.1407	-14.4857	23.8596	-43.6767	6.1199	22.2651	-4.5686	32.3812	-10.6051	5.83084	-26.402	14.1406	-19.8576	7.16303	-12.606	27.7473	10.0116	10.349	-4.3969
				0.230191		0.108375		0.239772									36.414	-36.9134	-11.6217	-27.7321	29.03	-19.0138	12.7912	-8.26073	17.3476	-2.35942	14.5919	17.7962	28.5975	18.6882	-19.0733	-14.4647	23.8596	-43.5418	6.11774	22.2731	-4.77522	35.3775	-10.5686	5.86732	-26.345	14.1215	-19.8576	7.16303	-12.5994	27.4248	10.0116	10.349	-4.48081
				0.192433		0.134567		0.246914									36.4268	-37.0634	-11.6828	-27.8005	29.0438	-18.8314	12.9141	-8.16022	17.7608	-2.2198	14.7251	17.8258	28.8688	18.4875	-19.0163	-14.5246	23.8586	-43.5558	5.7974	25.1676	-4.76587	35.1729	-10.6447	5.82224	-26.3764	14.1109	-19.8222	7.16952	-26.4535	28.7148	10.0116	10.349	-4.44056
				0.242714		0.112701		0.2148									36.2384	-36.9814	-11.6217	-27.7321	29.0551	-18.6918	13.1653	-8.18876	17.7849	-2.25331	14.8649	17.7674	29.0258	18.3834	-20.3063	-22.5871	18.6996	-49.9918	5.79295	25.1682	-4.77522	35.055	-10.6447	5.82224	-26.3724	14.129	-19.7854	6.78489	-26.4535	28.7148	10.0048	10.174	-4.50049
				0.225256		0.113907		0.268113									32.577	-34.4792	-11.6396	-27.6975	30.6407	-14.1748	13.1137	-8.26073	17.7476	-2.26411	15.0513	17.8257	29.454	17.9194	-20.3063	-22.5871	18.6996	-49.9918	5.81299	25.3519	-4.87151	34.6277	-14.8372	2.59724	-26.3808	14.1367	-10.8276	9.09803	-26.4535	28.7148	10.0185	10.349	-4.60732
				0.229807		0.122391		0.193441									32.4667	-34.4177	-12.2667	-22.5721	30.6407	-14.1748	13.6355	-8.67385	17.981	-2.49577	15.4228	17.8317	29.3483	18.0609	-20.5386	-22.3621	18.7182	-49.9668	7.0874	27.7476	-4.79878	34.4231	-14.8372	2.59724	-26.4456	14.2297	-10.768	9.09378	-26.456	28.7265	8.72155	15.509	-4.48081
				0.227735		0.114243		0.201174									32.577	-34.4792	-12.2667	-22.5721	30.4134	-13.953	13.7587	-8.58323	20.3408	-9.9994	15.6697	17.7708	29.4204	18.0114	-20.6288	-22.2646	18.9099	-49.9128	7.34341	27.6527	-4.80526	34.695	-16.1272	-2.24026	-26.3862	14.1441	-10.6287	9.1187	-26.453	28.5286	8.72155	15.509	-4.80331
				0.228		0.117339		0.222728									32.5125	-34.5233	-12.0104	-22.6582	30.2997	-13.8311	13.7587	-8.58323	20.3408	-9.9994	16.1281	17.7866	29.3483	18.0609	-20.6407	-22.2513	19.0841	-49.9269	7.4099	27.7476	-4.77351	35.0619	-16.1272	-2.24026	-26.4928	14.192	-10.2185	9.24309	-26.5229	28.6558	8.70622	15.5232	-5.03158
				0.226157		0.11562		0.287771									32.5132	-34.5138	-11.7347	-22.6557	30.4071	-14.1068	13.7816	-8.54753	20.3206	-9.98333	16.4506	17.7852	29.767	17.8657	-20.6211	-22.2351	19.0301	-49.9972	7.62434	27.5073	-4.77061	35.2192	-16.1272	-2.24026	-26.4114	14.1914	-9.92906	9.2339	-26.5255	28.9294	8.72167	15.5107	-5.0978
				0.24278		0.12119		0.216697									32.5591	-34.2945	-11.538	-22.7778	30.3954	-14.3782	13.9656	-8.92718	20.4722	-10.1189	16.6325	17.7718	29.6708	17.7384	-20.6288	-22.2646	19.0327	-49.9838	7.7324	27.4251	-4.90803	35.9797	-16.123	-2.22333	-26.6286	14.2282	-9.72145	9.21825	-26.4937	29.1067	8.6714	15.5733	-4.80331
				0.242862		0.109019		0.278576									32.575	-34.1915	-11.6132	-22.7236	30.3241	-14.4959	14.2427	-9.475	24.5333	-16.1269	17.0956	17.7996	29.6708	17.7384	-20.6288	-22.2646	19.0325	-49.9732	7.81618	27.2148	-12.8377	38.28	-16.1379	-2.26945	-26.8382	14.2418	-9.43141	9.28121	-26.5525	29.2866	8.72155	15.509	0.356691
				0.242773		0.109925		0.28675									32.5311	-34.0295	-9.36421	-17.4121	30.436	-14.6294	14.5171	-10.1551	24.5547	-16.1428	22.5781	19.0489	30.109	17.349	-20.6034	-22.2317	19.0255	-49.9895	7.76779	27.0925	-12.8581	38.253	-16.2019	-2.45625	-26.7315	14.1474	-5.66761	0.0680273	-36.7735	33.2298	8.69852	15.503	0.356691
				0.241511		0.104661		0.247453									27.7395	-29.6417	-9.35268	-17.417	30.3906	-14.715	14.4458	-10.5132	24.5305	-16.1311	22.607	19.0268	29.989	17.2303	-20.5339	-22.0644	19.0014	-50.0031	10.3124	24.8451	-12.8557	38.2979	-18.0622	-9.01276	-26.909	14.2084	-5.4589	0.0694151	-36.7735	33.2298	8.71228	15.4834	0.356691
				0.242768		0.116474		0.360766									27.7408	-29.6503	-9.36421	-17.4121	30.3072	-14.8302	14.4452	-10.6786	24.5912	-16.1768	22.5973	19.0468	30.0925	17.2439	-20.852	-21.7067	18.9969	-50.0097	10.4376	24.7205	-12.9523	38.579	-18.0461	-9.04335	-27.2006	14.1661	-5.34511	0.0680273	-36.7622	33.2087	8.66384	15.5634	0.381886
				0.262769		0.104863		0.255285									27.7402	-29.5954	-9.32608	-17.4006	30.3701	-14.8784	14.6946	-11.071	26.4683	-22.5769	22.4981	19.0141	30.0717	17.1459	-21.0092	-21.6802	18.7835	-50.2114	10.3235	24.8071	-12.8519	38.6483	-18.1359	-9.22989	-27.5755	14.3575	-5.22547	-0.0115347	-36.8368	33.4504	8.70282	15.5018	0.140385
				0.241868		0.135027		0.154908									27.7423	-29.8244	-9.32723	-17.3993	30.4395	-14.9563	14.8252	-11.431	26.4955	-22.5682	22.4547	19.0188	42.5708	15.4809	-21.066	-21.5876	18.3771	-50.4993	10.3408	24.8471	-13.0096	39.0324	-18.0838	-9.5196	-27.9157	14.5652	-1.47511	-7.34947	-40.321	39.3573	10.3341	18.089	0.356691
				0.23101		0.105507		0.24532									26.4495	-23.5142	-9.23662	-17.4438	30.3529	-15.1423	14.7369	-11.5036	26.4879	-22.5939	22.5413	19.0666	42.5708	15.4809	-20.935	-21.6454	18.1966	-50.6582	10.3162	24.8647	-25.7377	34.41	-18.1218	-9.77214	-27.9619	14.3845	3.36239	-11.2195	-40.321	39.3573	10.3341	18.089	4.54919
				0.230505		0.118082		0.218451									26.4495	-23.5142	-9.24347	-17.3542	30.2951	-15.1522	29.8837	-16.3232	26.4555	-22.592	22.5781	19.0489	42.5708	15.4809	-21.0688	-21.6343	17.9339	-50.6987	10.3278	24.8448	-25.4463	34.3406	-18.0839	-9.67043	-28.0112	14.4639	3.29986	-11.2859	-40.321	39.3573	10.3298	18.2827	4.54919
				0.232164		0.105232		0.209923									26.4202	-23.5975	-9.33055	-17.4254	30.3587	-15.4648	33.7537	-18.9032	26.4034	-22.8418	22.6698	18.8481	50.6333	9.99841	-20.9416	-21.6178	17.8461	-50.7118	10.3061	24.88	-25.3478	34.4185	-18.1128	-9.78295	-27.9957	14.4351	3.36239	-11.2195	-40.3144	39.3281	10.4376	18.6701	4.54919
				0.238682		0.108391		0.318666									26.4354	-23.4784	-9.29805	-17.4683	30.3724	-15.5796	33.8681	-18.7922	21.9533	-27.4144	22.5595	18.7005	51.1359	9.50116	-20.7723	-21.6074	17.524	-50.714	10.3114	25.1676	-25.3733	34.4098	-18.0712	-9.83576	-27.9411	14.3828	3.36239	-11.2195	-40.3216	39.3754	10.3344	18.7439	12.2892
				0.230615		0.107217		0.241646									22.5795	-18.9992	-7.42921	-23.2171	30.3884	-15.6802	33.7537	-18.9032	22.1278	-27.4098	22.6091	18.7049	50.8387	8.96892	-20.5743	-21.6902	17.2937	-50.6917	10.3124	25.1676	-25.4092	34.4523	-18.0458	-10.0059	-28.0419	14.4905	3.11188	-11.0681	-40.3201	39.3686	10.353	18.741	12.2871
				0.149254		0.105718		0.229885									22.5937	-19.18	-7.42921	-23.2171	30.3182	-15.7873	33.7537	-18.9032	22.154	-27.5407	22.6066	18.5501	50.9558	9.03091	-20.6288	-21.6196	17.2859	-50.6973	10.3206	24.9924	-25.5287	34.5843	-18.0363	-9.98593	-27.9456	14.3992	3.40991	-11.8645	-40.3306	39.3845	10.4084	18.7653	12.3073
				0.242728		0.11256		0.216772									22.5735	-18.9992	-7.60833	-23.2297	30.3182	-15.7873	33.5076	-19.1855	13.2458	-24.8344	22.5718	18.4276	51.189	8.5112	-20.7687	-21.5136	17.1693	-50.8546	10.3124	24.8451	-25.5548	35.0827	-17.8823	-9.97902	-28.0641	14.5642	3.58201	-12.5095	-40.2866	39.4851	10.5681	18.9601	12.3858
				0.12635		0.112315		0.257934									19.3545	-14.1617	-7.75171	-23.2171	30.3532	-16.1098	35.6887	-23.4182	13.2921	-24.8345	22.5935	18.3732	51.2783	8.38591	-20.6288	-21.6196	16.7646	-51.1423	10.3261	24.8537	-25.4267	35.0734	-17.6709	-10.0432	-28.2035	14.5284	4.65239	-23.797	-40.3259	39.402	10.9062	19.1572	12.2892
				0.242695		0.107819		0.251542									19.4242	-14.1103	-7.73364	-23.1918	30.3372	-16.4323	35.6887	-23.4182	13.2367	-24.857	22.5502	18.3831	51.2783	8.38591	-20.4515	-21.4363	16.556	-51.3674	10.3274	24.8521	-25.3926	35.0942	-17.7052	-9.98264	-28.5202	14.5473	4.67869	-23.7672	-40.3148	39.6798	13.8816	26.1515	12.0756
				0.241195		0.106814		0.24119									19.5723	-13.924	-7.68394	-23.1599	30.3072	-16.3981	35.9956	-23.0002	13.188	-24.7842	22.5104	18.4465	51.5945	8.84612	-20.3063	-21.2971	16.1931	-51.3889	10.3124	24.8451	-25.5751	34.8881	-17.7948	-10.0321	-28.714	14.4978	4.07688	-23.6627	-40.315	39.8658	13.9585	26.2022	11.9667
				0.241214		0.109237		0.251913									19.7677	-13.5811	-7.74754	-23.1928	30.3565	-16.7548	36.4255	-22.7881	13.4703	-24.599	22.2556	18.2272	52.0378	9.09745	-20.0968	-21.2073	15.7971	-51.4832	10.3124	24.8451	-25.9647	34.1849	-26.1247	-8.04526	-28.6306	14.4504	-4.05511	-31.537	-40.3176	40.1875	14.0903	26.2299	10.3542
				0.242867		0.11309		0.231783									19.6872	-13.5252	-7.75752	-23.2071	30.4134	-17.0091	36.3553	-22.8035	13.5618	-24.4865	22.1849	18.1283	51.9285	9.00822	-19.8382	-21.1981	15.4746	-51.7924	10.3914	24.8727	-26.641	33.6695	-26.1373	-8.06463	-28.6329	14.4569	-4.00753	-31.5469	-40.2875	40.4055	14.2041	26.1515	10.3352
				0.242781		0.106812		0.246862									19.6763	-13.4804	-7.78964	-23.2044	30.5194	-17.3998	36.2827	-22.708	13.5573	-24.4844	22.0215	18.2965	51.851	9.09493	-19.9014	-21.3311	15.1521	-52.2493	10.3386	24.8178	-34.4452	35.7	-26.1832	-8.10732	-28.7487	14.5156	-4.34127	-31.466	-40.3192	40.3675	14.3099	26.4043	10.2902
				0.240595		0.114463		0.208388									19.4922	-13.1942	-12.9117	-23.8621	30.6293	-17.5718	36.312	-23.2802	13.6792	-24.7639	21.9331	18.4039	51.7779	8.46051	-17.7263	-16.1371	15.4746	-63.2143	10.3124	24.8451	-34.4235	35.7495	-26.3508	-8.26759	-34.4455	15.415	-12.7626	-34.762	-40.3111	40.5079	14.2041	26.474	10.3542
				0.245093		0.106927		0.205714									14.8395	-8.03416	-12.8495	-23.93	30.6036	-17.3998	36.3001	-23.4323	7.11829	-24.8344	21.9962	18.5223	51.8935	8.37297	-17.6863	-16.2086	15.4433	-63.2102	10.3124	24.8451	-34.477	35.9265	-26.5114	-8.48316	-34.4368	15.3976	-12.6954	-34.7228	-40.3116	40.8293	14.2041	26.474	10.4716
				0.249625		0.107996		0.242922									14.8836	-8.15401	-12.9008	-23.8581	30.6407	-17.3998	36.2505	-23.7772	7.11651	-24.846	21.9331	18.4039	51.7852	8.00496	-17.7263	-16.1371	15.4746	-63.2143	10.3029	25.0218	-34.9898	36.3315	-26.3965	-8.48328	-34.4461	15.4037	-13.2073	-34.9131	-44.836	46.4523	14.2208	26.5	10.3476
				0.233072		0.104409		0.234046									14.8395	-8.03416	-12.9352	-23.8505	30.6407	-17.3998	35.0437	-29.8682	6.8897	-25.0581	21.8149	18.4685	50.9558	-0.96659	-17.8231	-15.8854	15.4746	-63.2143	10.2969	25.174	-38.6377	39.8925	-26.4286	-8.39984	-34.4377	15.413	-21.1476	-35.7295	-44.8249	46.4096	14.206	26.4684	10.3412
				0.242368		0.108897		0.251594									14.781	-7.97708	-16.4592	-19.6696	30.6068	-17.1794	35.062	-29.8375	6.76541	-25.1731	21.7565	18.5852	51.2668	-0.807805	-17.6765	-15.9342	15.4746	-63.2143	10.3004	25.3551	-38.6133	39.8677	-26.3469	-8.22401	-34.4526	15.4174	-21.0998	-35.7447	-44.893	46.3301	14.3043	26.7246	10.3558
				0.23082		0.107327		0.248689									14.8639	-8.02882	-16.4737	-19.6728	30.8571	-17.3173	34.502	-30.4247	6.7317	-25.2198	21.4872	18.8501	51.2384	-1.06781	-13.8563	-23.8771	17.7321	-66.1168	10.3124	25.4901	-38.5748	39.8336	-26.6317	-8.54442	-34.4551	15.4404	-21.4873	-36.0834	-44.935	46.2004	14.223	26.828	10.2431
				0.242745		0.1151		0.255468									14.8334	-8.05911	-16.3833	-19.8867	30.9138	-17.4751	36.0112	-41.1557	3.89329	-21.9319	21.3807	18.9527	50.8315	-1.41652	-13.8563	-23.8771	17.6177	-66.365	10.2959	25.5087	-38.4657	39.7348	-26.9967	-8.92109	-34.4382	15.4323	-19.8576	-43.792	-44.8872	46.0081	14.3226	26.9231	7.45169
				0.458237		0.116808		0.241606									14.8462	-8.22178	-16.4594	-20.0261	30.9632	-17.3998	36.2559	-41.0552	3.7788	-21.9853	21.2881	19.0489	50.9558	-1.28909	-13.8359	-23.8592	17.6524	-66.6453	10.3441	25.5091	-38.2077	39.7806	-27.2124	-9.14287	-34.4433	15.4556	-19.6666	-43.4359	-44.8448	45.9456	14.5266	31.9565	7.38935
				0.124877		0.109986		0.218586									14.8395	-8.35666	-16.4592	-19.9921	30.9919	-17.408	36.3337	-41.1557	3.89329	-21.9319	21.5296	18.9281	50.9558	-1.28909	-13.8547	-23.9043	17.7321	-66.7618	10.3124	25.4901	-38.1509	39.6807	-31.9297	-8.36776	-34.4565	15.4352	-19.5413	-43.4812	-44.9094	45.5967	14.5048	31.7827	7.36522
				0.256125		0.103375		0.216371
				0.240247		0.10818		0.265195
				0.24283		0.105292		0.240759
				0.239314		0.101781		0.240254
				0.242968		0.107952		0.240214
															Cell displacement
			Mean	0.237982		0.113882		0.244979
			SEM	0.0183825		0.00567851		0.02638							Ran siRNA		X	Y	X	Y	X	Y	X	Y	X	Y	X	Y	X	Y	X	Y	X	Y	X	Y	X	Y	X	Y	X	Y	X	Y	X	Y	X	Y	X
																	-0.0473101	0.0985668	-0.00452728	0.00127945	0.0155109	0.0483533	-0.0288959	-0.167293	0.00543274	-0.0503267	-0.0309627	0.289549	-0.0109048	0.0098616	0.00761765	0.122965	0.209948	-0.0748183	0.0341908	0.0369466	-0.00233253	-0.148141	0.19302	0.017617	0.109905	-0.212231	0.00543274	-0.0503267	0.00120071	0.000196838	0.109905	-0.212231	0.0111755
																	-0.0351947	0.0726137	-0.00025589	-0.0130307	-0.00734207	-0.0585004	-0.0523196	-0.307757	-0.0222427	-0.104541	-0.0361887	0.463554	-0.0202744	0.0274393	0.0108261	-0.00648582	0.385547	-0.0552722	0.0405684	0.0452728	0.00146645	-0.278152	0.370775	-0.00419266	0.269482	-0.345983	-0.0222427	-0.104541	0.00312973	0.0213865	0.269482	-0.345983	0.0111755
																	-0.155748	0.128526	0.00909393	0.0127551	-0.0309036	-0.0756548	-0.0657047	-0.291183	-0.0373993	-0.241663	-0.00985176	0.289549	-0.022164	0.0323602	0.0108261	-0.00648582	0.496682	0.0360411	0.0590318	0.0475562	-0.18241	-0.275534	0.518787	0.0176564	0.297541	-0.317087	-0.0373993	-0.241663	-0.0289943	0.0374485	0.297541	-0.317087	0.0111755
																	-0.0351947	0.0726137	0.00564926	0.158416	-0.0125189	-0.100899	-0.094384	-0.264669	-0.0342499	-0.263685	5.15851	4.48205	-0.0440918	0.0242505	0.0108261	-0.00648582	0.642421	0.0077948	0.0484419	0.0214554	-0.500993	-0.297954	0.675579	-0.00153534	0.456183	-0.328819	-0.0342499	-0.263685	-0.031002	0.034555	0.456183	-0.328819	-0.000915298
																	0.0134834	-0.0501643	-0.00025589	0.309469	-0.0309036	-0.0756548	-0.124284	-0.255437	-0.040903	-0.244291	5.16198	4.29323	-0.0669644	0.0768063	0.0108261	-0.00648582	0.642421	0.0077948	0.0157274	0.0461586	-0.643534	-0.278152	0.777708	0.0575359	4.46198	-2.28098	-0.040903	-0.244291	-0.0671022	0.0692084	4.46198	-2.28098	-0.00571815
																	-0.0351947	0.0726137	0.0213963	0.339113	-3.2559	1.21435	-0.223982	-0.283014	-0.0264551	-0.275293	5.10041	4.09626	-0.0116725	0.00895615	0.128457	-0.0695627	0.589826	0.0701729	0.024093	0.0411589	-0.573233	-0.492844	0.72468	0.0493474	4.46198	-2.28098	-0.0264551	-0.275293	-0.010649	0.0465818	4.46198	-2.28098	0.0183207
																	-0.0693363	0.395114	-0.00025589	0.309469	-3.2559	1.21435	-0.411432	-0.254984	-0.0424384	-0.234868	5.15293	4.13753	-0.227762	-0.063382	0.0108261	-0.00648582	0.647933	0.181485	0.129638	0.286636	-0.655954	-0.781212	0.72098	0.0562367	4.49775	-2.29486	-0.0424384	-0.234868	-0.0138377	0.041651	4.49775	-2.29486	0.0368727
																	-0.0351947	0.395114	0.195638	0.212152	-3.37473	1.18045	-0.543136	-0.282168	-0.0383047	-0.238735	5.14711	4.18843	-0.508178	0.0100978	0.0384622	0.00382851	0.701158	0.381099	2.93669	6.48695	-0.321034	-4.79315	0.722131	0.0563155	4.71626	-2.37804	-0.0383047	-0.238735	-0.00167313	0.0372517	4.71626	-2.37804	0.134111
																	-0.282926	0.504221	0.500225	0.280514	-3.5784	1.17197	-0.845086	-0.219317	-0.0253528	-0.267316	5.11282	4.04179	-0.84048	0.0229317	0.0113773	-0.03175	0.727574	0.532133	3.14654	6.72579	-0.328789	-4.77892	0.789214	0.122768	4.78448	-2.28098	-0.0253528	-0.267316	-0.0205499	0.0356081	4.78448	-2.28098	2.26868
																	-0.261834	0.596617	0.673443	0.308072	-3.49518	1.01171	-1.19188	-0.272857	-0.0400369	-0.22817	5.12761	4.16056	-1.09422	-0.0581461	0.0258842	-0.0204417	0.698757	0.704347	3.25919	6.80945	-0.39969	-4.8348	2.59051	3.22618	4.66817	-2.33903	-0.0400369	-0.22817	-0.0090152	0.0466704	4.66817	-2.33903	2.17461
																	-0.585368	0.953446	0.627422	0.363915	-3.51756	1.00834	-1.31647	-0.305788	-0.0450366	-0.218997	5.11931	4.10004	-1.2154	-0.210578	0.00177155	-0.0043895	0.395625	0.749659	3.18343	6.77929	-0.353276	-4.80618	2.59203	3.23722	4.57075	-2.3499	-0.0450366	-0.218997	-0.17493	0.0283054	4.57075	-2.3499	1.94618
																	-0.809035	1.0754	0.644744	0.309469	-3.60163	0.88095	-1.42216	-0.369662	-0.0364545	-0.253784	5.10044	3.93817	-1.48013	-0.31069	0.0108261	-0.00648582	0.533511	0.736668	3.25951	6.81403	-0.292335	-4.79664	2.66983	3.4304	4.28402	-2.29136	-0.0364545	-0.253784	-0.28825	0.0216129	4.28402	-2.29136	1.7102
																	-0.75769	0.827922	0.648307	0.323701	-3.58598	0.879218	-1.61905	-0.462177	-0.0400369	-0.230847	5.15851	3.83705	-1.87829	-0.413183	-0.164852	-0.0326063	0.65248	0.77515	3.25827	6.99255	-0.339467	-4.81807	2.6559	3.59275	3.95989	-2.2912	-0.0400369	-0.230847	-0.54788	0.251441	3.95989	-2.2912	1.41134
																	-0.699957	0.738429	0.651968	0.316811	-3.72202	0.992922	-1.89819	-0.923684	-0.0422415	-0.243228	5.15055	3.51455	-1.62417	-2.89354	-0.311674	-0.00648582	0.838728	0.751686	3.26529	7.10169	-0.296468	-4.79203	2.68791	3.80607	3.69492	-2.32448	-0.0422415	-0.243228	4.51813	10.6639	3.69492	-2.32448	1.07825
																	-0.890064	0.800699	0.645394	0.324035	-3.84492	0.829388	-2.34273	-1.10102	-0.0402731	-0.242643	5.17359	3.33867	-1.59323	-2.87144	-0.311674	-0.00648582	0.99866	0.715822	3.27933	7.30733	-0.199417	-4.73564	2.78102	4.19368	3.8142	-2.28571	-0.0402731	-0.242643	4.52661	10.7073	3.8142	-2.28571	0.89063
																	-1.00269	0.717614	0.620435	0.134598	-3.72428	0.913133	-2.38503	-1.64262	-0.0419266	-0.245462	5.07311	2.99009	-1.62417	-2.89354	-0.278093	-0.0664428	1.1794	0.725251	1.32419	12.9369	-0.255821	-4.73717	3.00801	4.45296	3.77665	-2.29183	-0.0419266	-0.245462	4.48376	10.7386	3.77665	-2.29183	0.788786
																	-1.00269	0.717614	0.632225	-0.00671219	-0.353404	11.5343	-2.36047	-1.5242	-0.0420447	-0.239173	5.15663	2.88413	-1.64671	-2.91209	-0.311674	-0.00648582	1.26606	0.681769	1.32419	12.9369	-0.286341	-4.79896	2.99891	4.72333	3.78955	-2.30452	-0.0420447	-0.239173	4.53724	10.6733	3.78955	-2.30452	0.646934
																	-1.00277	0.744561	0.656554	0.0116922	-0.353404	11.5343	-2.24423	-1.57855	-0.0448004	-0.23783	4.92078	3.08084	-1.61504	-2.92083	-0.311674	-0.00648582	1.28742	0.652795	1.32071	12.9592	-0.321034	-4.79315	2.91301	4.83868	3.80428	-2.29065	-0.0448004	-0.23783	8.38813	13.2439	3.80428	-2.29065	0.603649
																	-1.01502	0.733587	0.664999	-0.0274786	-0.353404	11.5343	-2.22561	-1.56215	-0.0845618	-0.166619	4.91385	2.9275	-1.63516	-2.89667	-0.311674	-0.00648582	1.41824	0.528058	1.32303	12.9438	-0.322037	-4.98405	2.848	4.61938	3.80774	-2.28088	-0.0845618	-0.166619	8.17133	13.4768	3.80774	-2.28088	0.478184
																	-1.00937	0.762532	0.663267	-0.0187193	-0.353404	11.5343	-2.27482	-1.61858	-0.053855	-0.06537	4.92515	2.66088	-1.62417	-2.89354	-0.428379	0.0499871	1.41804	0.538373	1.32689	12.9478	-0.311329	-5.12998	2.92463	4.52278	3.79539	-2.29043	-0.053855	-0.06537	8.03978	13.55	3.79539	-2.29043	0.267863
																	-1.0139	0.733449	0.665845	0.0018306	-0.480719	11.413	-2.21549	-1.94699	-0.0879474	0.397481	4.82211	2.54296	-1.94667	-2.85583	-0.311674	-0.00648582	1.28742	0.652795	1.32888	12.9665	-0.248804	-5.07749	2.93885	4.50876	3.82575	-2.25858	-0.0879474	0.397481	8.03921	13.8889	3.82575	-2.25858	0.276425
																	-1.00037	0.720625	0.668325	-0.0149203	-0.372339	11.5169	-2.07712	-2.31809	-0.125622	0.659827	4.83601	2.54705	-5.17167	-2.89354	-0.390783	-0.046572	1.26364	0.476034	1.32384	12.9464	-0.278822	-5.19608	2.93988	4.48947	3.8268	-2.25333	-0.125622	0.659827	8.06563	13.8889	3.8268	-2.25333	0.306246
																	-1.01543	0.725025	0.672518	-0.0287384	-0.331633	11.5451	-1.86398	-2.50063	-0.074523	1.04248	4.76022	2.80944	-5.17167	-2.89354	-0.522114	0.0740801	1.10226	0.331929	1.3314	13.1205	-0.213471	-5.12203	3.0285	4.44886	3.94012	-2.24811	-0.074523	1.04248	8.0588	14.0757	3.94012	-2.24811	0.20824
																	-1.04771	0.715508	0.654429	-0.0149991	-0.32063	11.5535	-1.86475	-2.79446	-2.62433	5.55748	4.64557	3.19205	-5.17167	-2.89354	-0.61449	-0.0143397	0.892012	0.349683	1.25898	13.3197	-0.208009	-5.18388	5.49301	3.22618	3.8825	-2.22758	-2.62433	5.55748	8.00697	14.09	3.8825	-2.22758	0.0111755
																	-1.08334	0.67674	0.644744	-0.0130307	-0.283703	11.594	-1.91104	-3.06704	-2.632	5.52963	4.69237	3.00908	-5.1984	-2.8666	-0.691611	-0.0656948	1.00951	0.260457	-4.48081	20.6769	-0.296537	-5.2968	5.43545	3.27931	3.93171	-2.22571	-2.632	5.52963	7.97097	14.1264	3.93171	-2.22571	-0.0599471
																	-1.20972	0.640433	0.642185	-0.0421037	-0.173867	11.5547	-1.91457	-3.17307	-2.61712	5.51542	4.76994	2.9695	-5.23515	-2.94799	-0.709327	0.0232072	0.965	0.317048	-4.68164	20.9994	-0.280455	-5.32084	5.41253	3.43725	3.80539	-2.25528	-2.61712	5.51542	8.05352	14.0303	3.80539	-2.25528	0.103621
																	-1.35	0.70604	0.644744	-0.0130307	0.0248016	11.5965	-2.00057	-2.99401	-2.71287	5.30007	4.70463	2.97298	-4.91706	-2.99643	-0.693068	0.0270653	0.961733	0.31313	-4.90393	21.1318	-0.313495	-5.25805	5.43816	3.66753	3.88684	-2.22329	-2.71287	5.30007	8.06016	13.8607	3.88684	-2.22329	-7.08382
																	-1.39371	0.655029	0.859455	-0.0866679	0.0373796	11.6495	-1.9477	-2.84286	-2.63531	5.05141	4.83601	2.86955	-4.91702	-2.85044	-0.543412	-0.206326	0.989841	0.323169	-4.9158	21.1188	-0.313593	-5.15154	5.44029	3.61057	3.83279	-2.26785	-2.63531	5.05141	8.07819	13.9004	3.83279	-2.26785	-7.08382
																	-1.32355	0.538048	1.28974	-0.335531	0.0969626	11.6626	-1.97193	-2.78959	-2.51071	4.84405	5.05004	3.10997	-10.0092	-3.53854	-0.646614	-0.259935	1.01949	0.265968	-4.6905	21.0322	-0.318386	-5.13707	5.45773	3.6184	6.39698	-0.990983	-2.51071	4.84405	13.8706	17.4364	6.39698	-0.990983	-7.09838
																	-1.40333	0.184319	1.28974	-0.335531	0.00525558	11.5445	-1.97915	-2.63584	-2.59209	4.89694	4.97946	3.20483	-10.0012	-3.54185	-0.637323	-0.339832	0.959587	0.327598	-4.80331	20.9994	-0.326643	-5.12451	5.46843	3.43575	6.60936	-0.916479	-2.59209	4.89694	13.894	17.4337	6.60936	-0.916479	-7.08382
																	-1.38962	-0.0446134	6.12724	-3.88303	-0.0161801	11.555	-1.95445	-2.52945	-2.63555	4.87606	5.15851	3.02056	-10.0092	-3.53854	-0.605632	-0.321772	0.953072	0.337676	-4.69572	21.0387	-0.320581	-5.11713	5.42073	3.58982	6.93156	-0.918664	-2.63555	4.87606	14.1312	17.5147	6.93156	-0.918664	-7.01504
																	-1.32519	0.0726137	6.12724	-3.88303	-0.00545242	11.5548	-1.99232	-2.48306	-2.60433	4.89919	5.15747	2.86803	-10.0092	-3.53854	-0.453594	-0.34432	0.949785	0.336377	-4.62314	20.9737	-0.375154	-5.0405	5.31416	3.52412	7.11096	-0.887623	-2.60433	4.89919	14.3801	17.4454	7.11096	-0.887623	-7.15305
																	-1.34834	0.0471428	6.21135	-4.08753	-0.0668857	11.5412	-10.9768	1.32978	-2.62433	4.91248	5.19677	2.81556	-10.037	-3.54226	-0.252603	-0.44454	0.953406	0.349998	-4.48081	20.9994	-0.321299	-5.07174	5.17051	3.54868	6.96916	-0.945119	-2.62433	4.91248	14.5156	17.4364	6.96916	-0.945119	-15.1463
																	-1.3522	-0.249886	6.22324	-4.4077	-0.0433832	11.543	-10.9596	1.29209	-2.4206	4.96371	5.21783	2.65599	-10.1015	-3.33631	-0.311674	-0.328986	0.958308	0.339664	-4.66269	20.9955	-0.273586	-4.99101	5.14602	3.66572	7.04536	-0.99801	-2.4206	4.96371	14.5156	17.4364	7.04536	-0.99801	-15.1463
																	-1.38338	-0.373747	6.13478	-4.52781	-0.066492	11.5316	-10.8399	1.03974	-2.30183	4.91248	5.20895	2.50367	-10.1017	-3.00956	-0.21666	-0.12453	0.967854	0.316359	-5.00786	20.9136	2.25897	-8.98565	5.17051	3.54868	7.06292	-1.01437	-2.30183	4.91248	14.8381	17.622	7.06292	-1.01437	-15.1385
																	-4.22769	3.94261	6.14921	-4.54827	-0.0583626	11.5469	-10.9224	0.93573	-2.27939	4.92902	5.08322	2.57027	-10.0695	-3.00763	-0.311674	-0.00648582	0.976358	0.316221	-5.12581	20.9994	2.49433	-9.20786	5.17051	3.54868	7.11941	-1.2052	-2.27939	4.92902	15.1606	17.9401	7.11941	-1.2052	-15.1329
																	-4.23709	3.87761	6.12902	-4.57653	-0.207901	11.5329	-10.924	0.866305	-0.366828	7.16998	5.15851	2.54705	-10.0092	-2.89354	-0.272601	0.11082	0.958327	0.333149	-5.30834	21.0027	2.51173	-9.28695	4.99388	3.87118	7.26293	-1.54404	-0.366828	7.16998	15.1606	18.0814	7.26293	-1.54404	-15.177
																	-4.05004	4.11444	6.13018	-4.51557	-0.387575	11.5501	-10.9618	0.965571	-0.361946	7.1831	5.17542	2.80878	-10.0092	-2.89354	-0.303682	0.316014	0.873037	0.532901	-5.44831	20.9994	2.58147	-9.30815	4.84801	3.87118	7.43665	-1.84983	-0.361946	7.1831	15.1606	18.0814	7.43665	-1.84983	-15.164
																	-3.90519	4.26511	6.13474	-4.51545	-0.471625	11.4938	-10.9631	0.965315	-0.348089	7.1956	5.32818	2.68824	-10.0092	-2.89354	-0.311674	0.316014	0.899807	0.704622	-5.61641	20.9543	2.63927	-9.53129	4.8754	3.61293	7.36448	-1.95848	-0.348089	7.1956	15.19	17.9027	7.36448	-1.95848	-15.2208
																	-3.78575	4.3259	6.12406	-4.50846	-0.527822	11.5119	-10.9637	0.960709	-0.368678	7.18512	5.54906	2.61523	-9.95884	-2.8303	-0.348561	0.314006	0.786232	0.67116	-5.77845	20.8236	2.5536	-9.811	4.8589	3.87118	7.10472	-2.03612	-0.368678	7.18512	15.1837	17.7363	7.10472	-2.03612	-15.3267
																	-3.84735	4.38625	5.80474	-4.20553	-0.675904	11.5343	-10.9263	0.945119	-0.376158	7.35624	5.48101	2.54705	-9.95719	-2.82741	-0.56969	0.221463	0.405113	0.870163	-5.88505	20.6607	2.58236	-10.1418	4.84801	3.87118	11.557	-7.11848	-0.376158	7.35624	15.1487	17.7457	11.557	-7.11848	-15.4896
																	-3.90519	4.26511	-0.00025589	2.56697	-0.684072	11.5305	-10.9488	1.00386	-0.363403	7.54238	5.48101	2.54705	-9.99856	-2.87486	-0.705547	0.575231	0.0962146	1.19989	-3.83581	16.1619	2.57423	-10.3076	4.8252	3.54868	8.00948	-8.40848	-0.363403	7.54238	15.0292	17.6451	8.00948	-8.40848	-15.4907
																	-3.71446	4.2549	-0.00025589	2.56697	-0.501131	11.5233	-10.9983	1.04539	-0.365214	7.67704	5.80351	2.22455	-9.95575	-2.82743	-0.664231	0.766292	-3.55008	5.16779	-3.86532	16.1477	2.78867	-10.3722	4.84801	3.54868	8.14035	-8.53218	-0.365214	7.67704	14.9501	17.6794	8.14035	-8.53218	-15.495
																	-3.63755	4.322	-0.00025589	2.56697	-0.132748	11.4743	-10.9137	0.949509	-0.37045	7.99483	5.57399	2.44302	-10.2335	-3.11619	-0.637993	0.680579	-3.53476	5.13628	-4.07133	15.9423	2.91803	-10.4595	5.06637	3.30901	8.00314	-8.44116	-0.37045	7.99483	14.656	17.7407	8.00314	-8.44116	-15.4834
																	-3.55222	4.27262	0.0339349	2.49969	-0.0309036	11.5343	-11.0043	1.00687	-0.368285	8.10356	5.80351	2.35174	-10.5553	-3.22095	-0.651988	0.673738	-3.52762	5.13797	-4.21539	15.7762	3.02987	-10.7256	5.24019	3.01413	7.94686	-8.46824	-0.368285	8.10356	14.4462	17.7074	7.94686	-8.46824	-15.5026
																	-3.57564	4.26749	-0.00025589	2.56697	-0.0628111	11.5457	-10.9633	1.06417	-0.350727	7.95347	5.78103	2.2079	-10.6831	-3.20301	-0.605731	0.723883	-3.53486	5.15844	-4.08871	15.7895	2.95006	-10.9207	5.20864	3.07617	8.00948	-8.40848	-0.350727	7.95347	14.4823	17.7388	8.00948	-8.40848	-15.5218
																	-3.59886	4.2595	0.0657047	2.45062	-0.0687163	11.5236	-10.9355	1.18453	-0.32624	7.74008	5.74302	2.42584	-10.7692	-3.07869	-0.630139	0.821515	-3.52573	5.16116	-4.39885	15.7234	2.99662	-11.1257	5.23694	3.11469	8.01334	-8.41555	-0.32624	7.74008	14.5369	17.764	8.01334	-8.41555	-19.0163
																	-3.58269	4.26511	-0.0319469	2.56797	-0.100978	11.4781	-10.9578	1.83735	-0.360214	7.81926	5.83319	2.49823	-10.6542	-3.21604	-0.626379	0.986613	-3.53943	5.1638	-4.3969	15.8012	2.90882	-11.2441	5.14966	3.29267	7.99098	-8.42067	-0.360214	7.81926	14.547	17.7693	7.99098	-8.42067	-19.1407
																	-3.57731	4.26597	-0.00025589	2.56697	-0.0961359	11.4843	1.92317	12.2948	-0.3686	7.82448	5.87868	2.63424	-10.7778	-3.17284	-0.62567	0.982184	-3.5287	5.16183	-4.48081	15.8394	3.02561	-11.3677	5.36706	2.90368	7.98868	-8.41864	-0.3686	7.82448	14.5919	17.7962	7.98868	-8.41864	-19.0733
																	-3.58269	4.26511	-0.17928	2.57508	-0.0483041	11.5199	1.9411	12.2784	-0.369702	7.84895	6.02105	2.78444	-10.6542	-3.21604	-0.636851	0.968957	-3.52988	5.15413	-4.44056	16.0036	2.89859	-11.2333	5.51219	3.0855	4.46198	-13.5685	-0.369702	7.84895	14.7251	17.8258	4.46198	-13.5685	-19.0163
																	-3.64754	4.19642	-0.339113	2.58673	-0.0418872	11.513	1.95329	12.3367	-0.360647	7.80878	6.06853	2.9225	-10.9767	-3.53854	-0.641654	0.984487	-3.54868	5.16138	-4.50049	16.1324	2.91224	-11.2481	5.56505	2.96082	4.42618	-13.891	-0.360647	7.80878	14.8649	17.7674	4.42618	-13.891	-20.3063
																	-3.58269	4.26511	-7.74026	-1.62553	-0.0453516	11.5231	8.37317	19.3898	-0.428202	8.03713	6.19715	2.82802	-11.1583	-3.56242	-0.647106	0.980098	-3.55039	5.17092	-4.60732	16.0411	2.89806	-11.2334	5.49126	3.06952	4.37966	-14.1513	-0.428202	8.03713	15.0513	17.8257	4.37966	-14.1513	-20.3063
																	-3.58269	4.26511	-7.77797	-1.74188	-0.0448201	11.5173	8.48948	19.294	1.24567	11.685	5.86924	2.96886	-11.5494	-3.63911	-0.637087	0.991701	-3.53532	5.14723	-4.48081	16.1619	2.8505	-11.1898	5.49301	3.22618	4.43132	-14.536	1.24567	11.685	15.4228	17.8317	4.43132	-14.536	-20.5386
																	-3.57513	4.1967	-7.74026	-1.62553	-0.0489143	11.5023	8.41362	19.3681	1.26532	11.6764	5.68498	2.91062	-11.6554	-3.54994	-0.635335	0.933742	-3.56372	5.18232	-4.80331	15.9827	2.89931	-11.2341	5.5063	3.04361	4.46198	-14.536	1.26532	11.6764	15.6697	17.7708	4.46198	-14.536	-20.6288
																	-3.58269	4.26511	-7.7251	-1.59307	-0.0509811	11.3542	8.60788	19.3432	1.19001	11.8081	5.68501	2.89226	-11.6473	-3.52738	-0.620907	0.924629	-3.56335	5.18173	-5.03158	15.6109	2.8868	-11.2209	5.55274	2.96476	4.447	-14.5157	1.19001	11.8081	16.1281	17.7866	4.447	-14.5157	-20.6407
																	-3.58269	4.26511	-7.53411	-1.54538	-0.0309036	11.2118	9.102	19.3059	1.20016	11.7623	5.78471	2.91205	-11.5995	-3.52482	-0.624824	0.974606	-3.5599	5.17342	-5.0978	15.5405	2.89928	-11.2362	5.58679	2.64427	4.4192	-14.5232	1.20016	11.7623	16.4506	17.7852	4.4192	-14.5232	-20.6211
																	-3.59318	4.08729	-7.41776	-1.62553	-0.0201563	11.0319	9.45484	19.3111	1.19363	11.8097	5.80351	2.86955	-11.7135	-3.55266	-0.61384	0.969685	-3.555	5.17618	-4.80331	15.8394	2.78256	-11.1215	5.54647	2.36015	4.46198	-19.3735	1.19363	11.8097	16.6325	17.7718	4.46198	-19.3735	-20.6288
																	-3.70473	3.81382	-7.09526	-1.82575	-0.0189162	10.8471	9.9114	19.2458	1.24567	15.2325	5.78764	2.84115	-11.6629	-3.5599	-0.617462	0.982027	-3.5565	5.186	0.356691	19.7094	-7.09353	-15.1132	5.52001	2.25768	4.46198	-19.3735	1.24567	15.2325	17.0956	17.7996	4.46198	-19.3735	-20.6288
																	-3.63754	3.87671	-6.91111	-1.94342	-0.0604097	10.8039	9.98567	19.3898	1.22882	15.199	5.85965	2.81534	-11.6377	-3.53917	-0.613092	0.961477	-3.55447	5.15925	0.356691	19.7094	-7.32849	-14.894	5.55159	2.14302	4.48714	-19.4247	1.22882	15.199	22.5781	19.0489	4.48714	-19.4247	-20.6034
																	-3.65594	3.72638	-6.78195	-1.92366	0.0157274	10.6613	9.97925	19.38	1.20634	15.2239	5.72694	2.82378	-11.6057	-3.53547	-0.641614	0.973572	-3.53165	5.14374	0.356691	19.7094	-7.4888	-14.7422	5.49301	2.25868	4.41012	-19.3511	1.20634	15.2239	22.607	19.0268	4.41012	-19.3511	-20.5339
																	-3.6762	3.35971	-6.58298	-2.11739	-6.8034	13.1468	10.0077	19.3692	1.21819	15.2229	5.73505	2.82099	-11.6738	-3.56195	-0.85914	1.18909	-3.55976	5.16801	0.381886	20.0319	-7.4879	-14.7395	5.38428	2.51128	4.38446	-19.1719	1.21819	15.2229	22.5973	19.0468	4.38446	-19.1719	-20.852
																	-3.60643	3.12227	-6.42662	-2.25345	-6.8034	13.1468	10.6307	19.3492	1.17079	15.1843	5.58677	2.81661	-11.8228	-3.63936	-0.97002	1.32147	-3.55754	5.16913	0.140385	20.2607	-11.931	-22.8532	5.45087	2.64887	4.40791	-18.9961	1.17079	15.1843	22.4981	19.0141	4.40791	-18.9961	-21.0092
																	-3.66079	2.76484	-6.31239	-2.3798	-6.8034	13.1468	11.1369	19.371	1.24567	15.2325	5.30561	2.6821	-11.9543	-3.54581	-0.821131	1.13086	-3.55337	5.17805	0.356691	20.5511	-11.8613	-22.8026	5.51869	2.56951	4.41356	-18.9749	1.24567	15.2325	22.4547	19.0188	4.41356	-18.9749	-21.066
																	-3.65508	2.43794	-6.32467	-2.3934	-6.77134	13.1579	11.6247	19.3864	1.28685	15.1547	5.16892	2.52252	-12.0077	-3.59533	-0.948151	1.46786	-3.56195	5.17732	4.54919	20.9994	-11.8078	-22.9838	5.54506	2.52254	4.41313	-18.976	1.28685	15.1547	22.5413	19.0666	4.41313	-18.976	-20.935
																	-3.64699	2.1129	-6.23149	-2.5002	-6.83976	13.1496	12.0959	19.3768	1.27217	15.2067	5.04308	2.59539	-11.9642	-3.53415	-0.923526	1.62197	-3.61263	5.28251	4.54919	20.9994	-11.8642	-22.9655	5.58074	2.37336	0.914482	-15.826	1.27217	15.2067	22.5781	19.0489	0.914482	-15.826	-21.0688
																	-3.65234	1.79614	-6.07154	-2.71068	-6.98514	13.1483	12.2091	19.3813	1.24567	15.2325	5.15851	2.54705	-11.961	-3.53585	-0.932148	1.59345	-3.61929	5.22616	4.54919	20.9994	-11.816	-23.0977	5.81551	1.93618	1.01318	-16.0804	1.24567	15.2325	22.6698	18.8481	1.01318	-16.0804	-20.9416
																	-3.5833	1.68137	-6.02806	-2.79383	-7.19714	13.1946	12.2397	19.3762	1.26874	15.1997	4.96584	2.86955	-11.933	-3.54134	-0.992636	1.47888	-3.56862	5.18094	12.2892	20.6769	-11.7049	-23.4068	18.393	4.19368	0.736756	-16.1552	1.26874	15.1997	22.5595	18.7005	0.736756	-16.1552	-20.7723
																	-3.58212	1.67822	-6.12776	-2.91553	-7.15405	13.1684	12.2297	19.3838	1.18883	14.9668	4.84454	3.04014	-11.9294	-3.52662	-1.177	1.37413	-3.55276	5.17297	12.2871	20.6691	-11.5025	-23.7538	18.6018	4.12432	0.641378	-16.1997	1.18883	14.9668	22.6091	18.7049	0.641378	-16.1997	-20.5743
																	-3.58188	1.67476	-5.98934	-3.01493	-7.24887	13.2747	12.1824	19.3695	1.19615	14.7914	4.77121	3.25402	-11.9286	-3.52906	-1.29754	1.25669	-3.55959	5.16435	12.3073	20.6731	-11.5816	-24.0015	18.7155	4.19368	0.591982	-16.1485	1.19615	14.7914	22.6066	18.5501	0.591982	-16.1485	-20.6288
																	-3.62016	1.60721	-6.12776	-2.91553	-7.23674	13.3958	12.2432	19.3898	1.2263	14.8831	4.74619	2.98895	-11.9444	-3.5302	-1.28563	1.26655	-3.58964	5.24533	12.3858	20.8822	-11.5965	-24.1681	18.616	4.33208	0.591982	-16.1485	1.2263	14.8831	22.5718	18.4276	0.591982	-16.1485	-20.7687
																	-3.62128	1.56099	-6.12776	-2.91553	-7.1488	13.4952	9.66317	9.71478	1.19926	14.8335	4.84442	2.68892	-12.02	-3.55964	-1.30175	1.10347	-3.54941	5.17945	12.2892	20.9994	-11.5591	-24.209	18.724	4.19947	0.579787	-16.3257	1.19926	14.8335	22.5935	18.3732	0.579787	-16.3257	-20.6288
																	-3.58437	1.6771	-6.19744	-2.65259	-7.18665	13.5304	9.71323	9.62453	1.22941	14.9108	4.85021	2.72575	-11.9411	-3.52947	-1.28063	0.964282	-3.62208	5.2761	12.0756	21.0665	-11.5444	-24.2019	18.7232	4.1999	0.387161	-16.3897	1.22941	14.9108	22.5502	18.3831	0.387161	-16.3897	-20.4515
																	-3.58076	1.67708	-6.04288	-2.7905	-7.16816	13.5431	5.79317	3.90978	1.42838	14.9123	4.90782	3.07009	-11.9789	-3.53128	-1.32561	0.836543	-3.59077	5.24181	11.9667	20.9994	-11.5633	-24.1472	18.7285	4.19624	0.180422	-16.2135	1.42838	14.9123	22.5104	18.4465	0.180422	-16.2135	-20.3063
																	-3.58064	1.67661	-5.89787	-3.13152	-7.13297	13.4975	5.87572	3.71519	1.63675	14.8498	4.89872	3.24066	-11.9543	-3.52215	-1.35065	0.749364	-3.5548	5.17525	10.3542	17.1294	-11.3979	-24.2303	18.7181	4.19939	0.0672301	-16.063	1.63675	14.8498	22.2556	18.2272	0.0672301	-16.063	-20.0968
																	-3.57981	1.6832	-5.5871	-2.99761	-7.18807	13.5322	5.91749	3.28752	1.77741	14.9787	4.82149	3.00974	-12.1298	-3.55091	-1.26563	0.668434	-3.56581	5.18374	10.3352	17.0997	-11.0279	-24.2427	18.7127	4.19037	-0.0985275	-16.0269	1.77741	14.9787	22.1849	18.1283	-0.0985275	-16.0269	-19.8382
																	-3.57799	1.68683	-5.29987	-3.23803	-11.6409	10.8893	5.89797	3.04977	1.90276	14.9512	4.83601	2.86955	-12.2871	-3.54764	-1.27256	0.653198	-3.55667	5.16905	10.2902	16.9094	-10.8299	-24.2547	18.7248	4.19014	-0.140041	-15.9398	1.90276	14.9512	22.0215	18.2965	-0.140041	-15.9398	-19.9014
																	-3.57461	1.68852	-5.05481	-3.11093	-11.6409	10.8893	5.90285	2.76375	1.90087	15.0947	4.83601	2.86955	-12.2729	-3.53408	-1.28465	0.677862	-3.57041	5.19305	10.3542	16.8069	-10.9156	-24.2189	18.7433	4.18358	-0.375518	-15.6551	1.90087	15.0947	21.9331	18.4039	-0.375518	-15.6551	-17.7263
																	-3.5798	1.6967	-4.97365	-2.91553	-11.6409	10.8893	5.85927	2.51994	1.93756	15.36	4.8283	2.87505	-12.3281	-3.58173	-1.27573	0.618998	-3.61015	5.23537	10.4716	16.8729	-10.8415	-24.2782	19.038	4.15929	-0.375518	-15.5035	1.93756	15.36	21.9962	18.5223	-0.375518	-15.5035	-17.6863
																	-3.57403	1.6881	-4.81732	-2.59303	-8.4159	14.4368	5.78748	2.58854	1.9426	15.3542	4.83601	2.86955	-12.4745	-3.61537	-1.35382	0.3754	-3.6495	5.41857	10.3476	16.8162	-10.836	-24.2736	19.1614	4.14431	-0.434009	-15.452	1.9426	15.3542	21.9331	18.4039	-0.434009	-15.452	-17.7263
																	-3.53643	1.74418	-4.73634	-2.84524	-8.37343	14.3598	5.74815	2.60736	2.00255	15.482	4.78845	2.98361	-12.5905	-3.52628	-6.11667	-3.87649	-3.77314	5.71192	10.3412	16.7815	-10.85	-24.2762	19.2201	4.1852	-0.496731	-15.4434	2.00255	15.482	21.8149	18.4685	-0.496731	-15.4434	-17.8231
																	-3.57735	1.69132	-4.80419	-2.75101	-8.4159	14.4368	5.76366	2.70019	9.63067	19.425	4.66395	2.7107	-12.609	-3.54417	-6.09097	-3.8558	-5.80758	14.8428	10.3558	16.8147	-10.9072	-24.2006	19.4791	4.14628	-0.602886	-15.2683	9.63067	19.425	21.7565	18.5852	-0.602886	-15.2683	-17.6765
																	-3.58081	1.68934	-4.77554	-2.69921	-8.7384	14.3948	5.79317	7.13478	9.62276	19.4216	4.51351	2.86955	-12.6607	-3.5637	-6.10868	-3.83515	-5.81837	14.8393	10.2431	16.6695	-10.9126	-24.2162	19.5473	4.17969	-0.746441	-15.1167	9.62276	19.4216	21.4872	18.8501	-0.746441	-15.1167	-13.8563
																	-3.58156	1.6825	-4.77798	-2.65401	-4.5459	13.7918	4.82567	14.2298	9.62929	19.4271	4.25652	2.84544	-12.5942	-3.53524	-6.11102	-3.86554	-5.83409	14.859	7.45169	11.3244	-10.965	-24.1494	19.8656	4.18644	-0.806821	-15.0477	9.62929	19.4271	21.3807	18.9527	-0.806821	-15.0477	-13.8563
																	-3.57407	1.70859	-4.82528	-2.41273	-4.28088	13.7309	4.82567	14.2298	9.61071	19.4462	4.3262	2.98968	-12.5328	-3.48404	-6.11667	-3.86332	-5.8185	14.858	7.38935	11.2542	-11.0124	-24.0798	20.1902	4.17955	-0.678512	-15.0623	9.61071	19.4462	21.2881	19.0489	-0.678512	-15.0623	-13.8359
																	-3.57957	1.69445	-4.78764	-2.33818	-4.2234	13.7918	4.77512	14.3036	9.62945	19.4182	4.21003	2.85528	-12.5651	-3.52581	-6.18	-4.14249	-5.83283	14.8452	7.36522	11.0657	-2.57853	-14.7907	20.5902	4.11829	-0.579197	-15.3068	9.62945	19.4182	21.5296	18.9281	-0.579197	-15.3068	-13.8547
[truncated: 27 more columns]

## Sheet: Figure 5b
		Relative TOV-112D cell invasion
			siRNA	CTRL	Ran	Ran	Ran	RhoA	RhoA	RhoA	RhoA	RhoA	RhoA	RhoA	RhoA
				100	4	75	9.96509	10	80	16	19	11	18.0023	85	80.4268
				100	1.46459	78.4291	9.74225	10.5221	74.9442	11	11	14	18.2587	75.0442	91.8775
				100	6	78.0712	8	7.8518	88	10	12.539	15.1827	15.7474	56	78.9123
				100	7.77105	78.0151	6	18	85	21	21	13	16.2024	75.8472	78.5572
				100	7.71544	78.2144	9.52072	7.93169	76.5403	11	14	15.1879	16.5528	95	78.4566
				100	7.73095	78.2579	9.42235	7.97096	76.6579	20	12.6582	15.2814	16.7937	75.9419	73.3046
				100	9	87.2526	9.27516	5	77.598	11	12.8112	11	16.9676	86	81.3842
				100	5	77.7447	6.77496	8.67083	78.1552	17	19	15.3494	16	77.3417	90
				100	2.01719	77.7676	9	2	78.4943	19	13.4065	12	15.1765	83	61.6704
				100	5	77.0775	6.29422	8.86854	79.3003	15.958	9	15.4804	15.3909	77.7371	81.9813
				100	2	77.2526	6.0691	8.75041	79.3792	22	13.4376	15.5782	26.3521	70	82.4978
				100	6.58402	77.5708	17	3	90	14	13.5043	14	26.5048	75	85
				100	6.53473	87.2526	4.69036	8.96268	80.2507	13	18	15.6068	20	77.9254	78.211
				100	6.74855	77.4232	12	8.54933	92	10	13.5422	10	22	77	78.8911
				100	6.98721	77.2926	4.63403	6	80.1381	9	16	15.73	27.0572	74	68
				100	7.13283	88.9357	4	8.64452	79.8982	9	13.2032	17	20	77.1474	75
				100	7.22066	88.4291	4.789	8.4301	80.448	21	5	15.764	27.3329	90	60.4299
				100	7.41707	88.0712	4.5403	12	79.9506	8	13.4973	9	27.4175	77.032	90
				100	7.71303	88.0151	4.4363	8.51162	70	20.756	6	15.8448	27.6044	76.8602	79.7853
				100	7.79385	85	4.38519	8.68382	79.6404	19	13.3778	19	27.6392	77.2657	79.898
				100	1.68846	88.2579	4.5711	8.34988	80.0122	18.49	11	8	13	77.6201	65
				100	6	88.4494	4.58641	5	78	16	13.4438	15.9572	27.8599	70	69
				100	6	87.7447	9.73074	8.67847	80.2746	17	13.4178	15.9539	25	77.3811	81.5242
				100	1.80393	87.7676	9.76232	8.57047	79.3074	22	10	9	20.6812	65	80.7981
				100	7.70229	87.0775	1.60781	8.49052	65	14	9	16.0268	20.7454	77.1409	95
				100	7.69031	87.2526	1.34571	5	79.799	18	13.1777	6	20	71	76.8967
				100	7.72314	87.5708	1.70966	4	79.4833	24	11	19	20.8138	77.869	85
				100	7.71406	76.0106	9	15.2695	79.6919	11	13.2609	16.0376	18	77.5132	77.0372
				100	7.68437	75.5274	1.41644	3	91	13	17	5	20.9348	89	88
				100	9.35257	75.3307	10	14.5208	79.6795	13	8	6.23993	15	72	74.6575
			Mean	100	6.17301	82.0688	6.80897	8.3076	79.9548	15.4735	12.9759	13.4074	20.6345	76.8187	78.8542
			SEM	0	1.30986	3.10613	2.05098	2.01755	3.10308	2.64769	2.08081	2.18097	2.71688	4.32159	4.8486

## Sheet: Figure 5d
		Cell survival
					KillerRed		RhoA-KillerRed		Ran-KillerRed
				0 hours	100		100		100
				12 hours	90.8961		81.3008		81.1713
				24 hours	86.3332		73.3288		71.1284
				36 hours	82.0244		61.4601		62.4955
				48 hours	73.8228		53.3986		55.8469
					SEM		SEM		SEM
					0		0		0
					0.0149285		0.0183423		0.00605207
					0.0581307		0.0213707		0.026916
					0.149236		0.0586829		0.0382707
					0.250829		0.0945222		0.0963238

## Sheet: Figure 5e
		Relative TOV-112D cell invasion
			siRNA	CTRL	Ran	RhoA	CTRL	CTRL	Ran	Ran	RhoA	RhoA
				100	1.47464	10.5182	85.0363	42	88.9357	9.96509	85.2982	17.2207
				100	1.46459	10.5221	85.0442	42	88.4291	9.74225	95	17.6487
				100	1.58692	7.8518	85.7036	35	88.0712	9.73074	86.0285	18.4268
				100	1.68846	7.92361	85.8472	40	90	9.76232	86.346	18.9095
				100	1.54265	7.93169	85.8634	35	88.2144	9.52072	97	19.3558
				100	1.7146	7.97096	85.9419	39	92	9.42235	86.6579	20.4631
				100	1.80393	8.124	86.248	44	88.4494	9.27516	87.598	21.1969
				100	1.88613	8.67083	87.3417	50	87.7447	6.77496	88.1552	21.7261
				100	2.01719	8.7193	87.4386	50	87.7676	7.11291	88.4943	22.6807
				100	1.8856	8.86854	87.7371	52	87.0775	6.29422	90	15.958
				100	7.03687	8.75041	93	73.3046	87.2526	6.0691	89.3792	16.4978
				100	6.58402	8.81704	87.6341	60	87.5708	6.54411	89.5792	17.4098
				100	6.53473	8.96268	87.9254	19.8712	87.9339	4.69036	90.2507	17.7434
				100	6.74855	8.54933	87.71	19.9757	87.4232	4.71668	90.3034	18.217
				100	6.98721	8.57372	87.6433	20.0424	87.2926	4.63403	85	18.3922
				100	7.13283	8.64452	87.032	20.1989	87.0852	4.51408	89.8982	19.0807
				100	7.22066	8.4301	87.2657	20.2466	86.9791	4.789	90.448	19.5849
				100	7.41707	8.47653	87.6201	60	86.7757	4.5403	89.9506	20.2122
				100	7.71303	8.51162	87.6136	55.5102	86.7958	4.4363	89.7426	20.756
				100	7.79385	8.68382	87.3811	55.8107	86.828	4.38519	89.6404	21.1836
				100	7.77105	8.34988	87.869	78.9123	86.5325	4.5711	90.0122	18.49
				100	7.71544	8.06856	87.5132	49	90	4.58641	90.0428	19.0184
				100	7.73095	8.67847	87.4611	48	86.5464	4.70228	95	19.3754
				100	7.77395	8.57047	90	47	85	4.21871	89.3074	19.7037
				100	7.70229	8.49052	87.1409	47	86.4162	1.60781	95	20.1329
				100	7.69031	15.4254	86.981	47	85.9705	1.34571	89.799	20.6596
				100	7.72314	15.3283	95	41	92	1.70966	94	20.7205
				100	7.71406	15.2695	87.1474	41	86.0106	1.3664	89.6919	21.1977
				100	7.68437	14.7994	87.289	41	98	1.41644	70	21.4976
				100	9.35257	14.5208	86.8602	45	85.3307	1.37628	89.6795	21.7177
			Mean	100	5.56972	9.70007	87.543	43.9624	88.0144	5.46069	89.2434	19.5059
			SEM	0	1.62289	1.44647	1.1652	8.38196	1.43593	1.6337	2.66487	0.968444

## Sheet: Supplementary Figure 1e
	Fold Change relative to CTRL
				Ran	Ran		RhoA	RhoA		Rac1	Rac2		Cdc42	Cdc43
			siRNA	CTRL	siRan		CTRL	siRan		CTRL	siRan		CTRL	siRan
			n=1	1	0.0500894		1	1.13122		1	1.3158		1	0.987069
			n=2	1	0.23423		1	1.63683		1	1.57953		1	2.08191
			n=3	1	0.150215		1	1.4424		1	1.42562		1	1.35265
			Mean	1	0.144845		1	1.40348		1	1.44032		1	1.47387
			SEM	0	0.0363047		0	0.104316		0	0.0533381		0	0.232962

## Sheet: Supplementary Figure 1h
	% of cells with Ran at PM			TOV-1946	TOV-112D		TOV-1946	TOV-112D		TOV-1946	TOV-112D		TOV-1946	TOV-112D
				11	13		98	81		22	30		96	88
				1	9		84	95		13	12		83	75
				3	7		97	96		10	18		79	79
			Mean	5	9.66667		93	90.6667		15	20		86	80.6667
			SEM	2.72004	1.57041		4.01477	4.31098		3.21017	4.71124		4.56888	3.42264
			FBS	0	0		0.1	0.1		0	0		0.1	0.1
							30min	30min					1h	1h

[truncated: 3 more sheets: Supplementary Figure 2b, Supplementary Figure 3a, Supplementary Figure 3b]
